# Supplementary material for: Effects of Prebiotic Yeast Mannan on Gut Health and Sleep Quality in Healthy Adults: A Randomized, Double-Blind, Placebo-Controlled Study
Source: Nutrients. 2023 Dec 31;16(1):141. doi: 10.3390/nu16010141 (PMC10780920; doi:10.3390/nu16010141)
Supplement: Supplementary file 1 [file nutrients-16-00141-s001.zip]

Archive with 1 entries (1 files):
- nutrients-2804373-supplementary.pdf
